# Supplementary material for: Prevalence and Prognostic Value of Right Ventricular–Pulmonary Artery Uncoupling in Adults with Right-Sided Congenital Heart Disease
Source: J Pers Med. 2026 Mar 16;16(3):164. doi: 10.3390/jpm16030164 (PMC13028460; doi:10.3390/jpm16030164)
Supplement: Supplementary file 1 [file jpm-16-00164-s001.zip]

Archive with 1 entries (1 files):
- jpm-4162337-supplementary.pdf
